# Supplementary material for: Assessing undergraduate mentoring competency in a research-intensive Hispanic serving institution: A revalidation
Source: PLoS One. 2026 Jun 25;21(6):e0350417. doi: 10.1371/journal.pone.0350417 (PMC13298900; doi:10.1371/journal.pone.0350417)
Supplement: S1 File — (XLSX) [file pone.0350417.s007.xlsx]

## Sheet: Sheet1
ThinkWorkScientistR1	ThinkWorkScientistR2	ThinkWorkScientistR3	ThinkWorkScientistR4	ThinkWorkScientistR5	ThinkWorkScientistR6	ThinkWorkScientistR7	ThinkWorkScientistR8	PersonalGainsR1	PersonalGainsR2	PersonalGainsR3	PersonalGainsR4	PersonalGainsR5	PersonalGainsR6	PersonalGainsR7	SkillsR1	SkillsR2	SkillsR3	SkillsR4	SkillsR5	SkillsR6	SkillsR7	SkillsR8	SkillsR9	SkillsR10	SkillsR11	SkillsR12	SkillsR13	AttitudesBehaviorResearcherR1	AttitudesBehaviorResearcherR2	AttitudesBehaviorResearcherR3	AttitudesBehaviorResearcherR4	AttitudesBehaviorResearcherR5	AttitudesBehaviorResearcherR6	AttitudesBehaviorResearcherR7	AttitudesBehaviorResearcherR8	ExperienceWMentorR1	ExperienceWMentorR2	ExperienceWMentorR4	ExperienceWMentorR5	ExperienceWMentorR6	TimeOnResearch	TimeWMentor	MentorCompetencyR1	MentorCompetencyR2	MentorCompetencyR3	MentorCompetencyR4	MentorCompetencyR5	MentorCompetencyR6	MentorCompetencyR7
5	5	5	5	5	5	5	5	5	5	5	5	5	5	5	5	5	5	5	6	6	6	5	6	6	5	5	5	5	5	5	5	5	5	5	5	4	4	3	3	4	1	3	6	6	6	6	5	8	5
2	4	4	2	4	3	5	4	4	6	4	5	4	4	4	6	2	2	3	5	5	4	6	6	3	6	3	3	1	3	3	1	5	4	6	4	3	3	2	3	2	1	2	7	6	5	4	4	8	5
1	2	2	2	1	1	1	5	4	3	2	5	3	2	4	1	4	3	5	3	1	2	1	1	2	2	3	4	1	2	1	1	5	5	2	4	4	4	4	4	3	2	2	3	7	7	2	5	1	7
1	1	1	1	1	1	1	1	4	4	4	4	4	4	4	4	4	4	4	4	4	4	4	4	1	4	4	4	4	5	5	5	5	5	4	5	2	3	2	2	2	1	2	3	3	3	3	3	2	1
5	5	3	3	4	4	4	4	5	5	5	5	4	4	4	4	5	4	5	5	3	4	1	1	5	5	5	5	5	5	4	4	4	4	4	4	3	3	3	3	3	5	5	7	7	7	7	7	7	7
1	2	2	3	2	2	1	1	2	3	2	3	2	4	2	2	2	2	2	3	6	4	1	4	4	4	3	2	2	3	3	3	2	1	1	3	3	4	2	3	2	1	2	6	6	6	5	6	6	7
5	3	4	4	4	4	3	5	4	4	5	5	5	5	4	3	4	4	4	5	5	4	4	2	3	2	2	4	4	5	4	3	5	5	3	5	3	4	2	3	4	1	2	6	5	7	7	5	8	5
3	4	5	3	4	3	3	4	5	5	4	4	4	5	4	2	5	4	5	4	4	5	4	5	4	3	3	4	5	5	4	4	5	5	5	5	4	4	3	3	4	3	5	6	6	6	5	5	6	5
5	5	5	5	4	5	5	5	5	5	5	5	5	5	5	4	5	4	5	5	6	6	5	6	5	5	5	5	4	5	5	6	5	5	6	5	4	4	4	4	4	4	5	7	7	7	7	6	6	7
5	5	4	4	3	5	4	5	5	5	5	5	5	5	5	5	5	5	5	5	5	5	5	3	3	5	3	5	5	5	5	3	4	5	3	4	4	4	4	4	4	5	5	6	7	7	6	7	7	7
3	4	3	4	4	4	3	5	4	4	4	3	4	5	4	5	5	4	4	5	6	6	3	6	4	4	4	3	5	5	4	3	4	4	4	4	4	4	3	3	4	2	3	6	5	6	5	6	8	6
5	5	5	5	5	5	5	5	5	5	5	5	5	5	5	5	5	5	5	6	5	5	5	6	3	5	5	5	5	5	5	5	5	5	5	5	4	4	3	4	4	1	3	6	6	6	6	6	6	6
5	5	5	5	5	5	5	5	5	5	5	5	5	5	5	5	5	5	5	6	5	5	5	6	5	5	5	5	5	5	5	5	5	5	6	5	4	4	4	4	4	4	5	7	7	7	7	7	7	7
4	4	4	4	3	5	5	5	3	4	3	4	4	5	5	6	4	4	5	5	5	6	4	4	4	4	5	5	6	4	3	3	3	4	6	4	4	4	2	3	4	1	2	3	5	5	5	4	5	6
3	4	3	2	2	2	6	6	4	3	6	4	4	4	3	2	3	3	3	4	3	3	3	6	2	3	6	2	4	4	3	2	3	4	2	4	4	4	3	2	3	2	4	4	5	5	5	5	2	5
4	4	4	5	5	5	5	4	3	4	3	4	3	5	3	4	4	4	6	6	2	4	6	6	4	5	5	3	4	5	4	5	5	5	3	5	4	4	3	3	3	3	5	5	5	6	4	5	4	6
2	1	3	1	3	3	3	2	3	4	6	4	4	4	4	2	3	2	3	4	4	3	6	2	2	3	2	4	4	2	1	3	3	2	2	3	4	4	4	3	3	5	5	6	6	7	5	6	5	6
4	4	4	4	3	2	3	3	3	3	3	3	3	3	4	3	3	3	3	3	3	3	3	3	2	2	2	2	3	3	3	3	3	3	2	3	3	4	2	3	3	1	2	5	4	5	4	3	6	6
5	4	5	3	4	5	5	5	5	5	5	5	5	5	5	4	5	4	5	5	5	5	6	6	5	3	3	5	5	5	4	2	4	5	6	3	4	4	4	4	4	3	5	7	7	7	7	6	6	6
4	5	5	4	4	4	3	4	5	4	4	5	4	5	5	3	5	5	4	4	3	5	4	5	5	3	3	5	5	4	4	5	5	5	3	4	4	4	3	3	4	1	2	6	7	7	5	5	5	7
4	4	5	5	4	5	4	5	5	5	5	4	5	5	4	4	5	4	5	5	5	4	5	4	5	4	5	5	5	4	5	4	5	4	5	5	4	4	3	4	4	1	3	6	7	6	7	7	6	6
4	4	4	4	4	4	4	4	3	4	4	4	3	3	3	3	3	2	2	3	3	4	3	1	1	4	1	5	5	5	5	5	5	5	5	5	3	3	3	3	3	4	4	6	6	6	6	6	6	6
3	3	2	3	3	2	3	3	4	4	4	4	4	4	4	3	4	4	4	5	3	4	4	4	3	4	4	3	3	3	3	3	4	3	5	4	3	4	2	3	3	1	3	6	6	6	6	6	5	6
5	5	5	4	4	4	5	5	5	4	4	5	5	5	5	5	5	4	5	5	5	5	5	6	5	5	4	5	5	5	5	5	5	5	4	5	4	4	4	4	4	2	5	7	7	7	7	7	5	7
5	5	5	5	4	5	4	4	5	5	5	5	5	5	5	5	4	5	3	5	3	5	5	6	3	5	4	4	4	5	5	4	5	5	3	5	4	4	4	4	4	1	3	6	7	7	7	6	4	6
4	4	4	4	4	4	3	3	4	4	3	4	4	4	6	4	6	4	4	4	6	6	6	6	3	4	4	4	3	4	3	3	4	4	2	4	4	3	3	3	4	1	2	7	6	6	6	6	6	6
5	5	5	5	5	5	5	5	5	5	5	4	5	5	5	6	5	5	5	5	5	5	5	6	6	4	4	5	5	5	5	4	5	4	6	5	4	4	4	4	4	3	5	5	6	7	6	6	6	6
4	5	4	4	5	4	4	5	5	5	4	5	5	5	5	3	5	4	4	5	3	4	4	6	4	4	5	4	4	4	5	5	5	5	5	4	4	4	4	4	4	4	5	6	6	7	5	6	8	5
4	5	4	4	4	4	4	4	4	4	4	4	4	4	4	3	4	4	4	5	5	4	4	6	5	5	4	5	5	4	4	6	5	4	6	5	4	4	4	3	4	4	5	6	6	6	6	6	6	6
5	4	4	5	4	4	4	6	5	4	4	4	5	5	5	6	4	3	4	5	5	4	6	6	5	4	5	5	4	4	4	4	5	4	4	5	4	4	4	4	4	3	5	6	5	7	7	6	6	6
4	3	4	3	4	4	3	6	5	4	5	4	4	4	4	3	4	3	4	4	4	4	6	6	6	3	4	4	3	3	3	2	5	5	6	4	4	4	2	5	4	3	3	6	5	6	6	6	6	8
5	5	5	5	5	5	5	5	5	5	5	5	4	5	5	5	5	4	5	5	5	5	5	6	5	5	5	5	5	5	5	3	4	3	6	5	4	4	4	4	4	4	4	6	6	6	6	6	6	6
3	2	3	3	3	3	3	3	4	4	4	3	4	5	4	3	4	3	4	4	4	4	4	4	3	3	3	3	5	4	3	3	3	3	1	2	3	2	2	3	3	4	4	6	6	6	5	5	6	6
5	4	5	4	5	4	5	5	5	5	4	5	5	5	5	5	5	5	5	4	4	6	4	6	5	5	4	5	5	5	4	4	5	5	6	5	4	4	3	3	4	1	3	6	6	6	6	6	8	6
4	4	4	4	4	4	6	6	4	5	3	4	4	4	4	6	5	4	4	5	6	4	4	6	4	4	4	3	4	4	4	6	4	1	6	4	3	3	3	2	3	1	4	6	6	6	6	5	5	5
4	3	3	3	3	3	4	4	3	3	4	4	4	3	4	2	2	3	3	5	3	3	2	4	4	3	3	3	5	4	3	3	3	1	6	3	3	4	3	3	3	1	5	6	6	6	6	6	6	6
4	4	4	5	3	4	4	4	5	5	5	4	4	4	5	4	5	5	5	5	4	4	5	4	5	4	4	4	5	4	4	5	4	4	6	4	4	4	4	4	4	5	5	6	5	7	6	6	6	5
4	4	4	4	4	4	4	4	4	4	4	4	4	4	4	4	4	4	4	4	4	4	4	4	4	4	4	4	4	5	5	3	5	5	5	5	4	4	4	4	4	3	4	6	6	6	6	6	6	6
5	5	5	5	4	3	4	4
3	4	4	4	4	5	4	5	4	4	5	4	5	5	5	4	4	3	4	4	4	5	4	5	5	5	5	5	5	4	5	5	5	2	3	5	4	4	4	4	4	5	5	6	6	6	5	6	8	6
4	4	4	4	4	4	6	6	4	4	4	4	4	5	3	4	6	3	6	4	3	6	3	3	4	4	4	4	4	4	4	2	4	4	6	3	3	3	3	3	3	3	5	5	5	6	6	5	8	6
3	3	4	2	4	2	3	3	5	4	4	4	4	5	5	2	3	3	3	3	2	2	3	3	6	3	2	2	4	5	3	5	5	4	5	5	4	4	3	2	3	4	3	6	6	6	5	5	6	6
6	4	4	5	6	5	6	6	5	5	5	5	5	6	6	6	5	5	5	6	6	6	6	6	6	5	5	5	5	5	5	5	5	6	6	6	4	4	4	4	4	1	2	6	7	7	7	7	7	7
4	2	2	3	2	4	5	4	4	3	4	2	3	4	3	4	3	2	6	3	4	4	4	3	4	5	4	4	2	3	2	2	5	6	6	3	3	3	3	4	3	5	5	3	4	5	5	5	8	4
5	5	5	5	5	5	5	5	5	5	5	5	5	5	5	4	4	5	5	5	5	5	5	5	5	5	5	5	5	5	5	5	5	5	6	5	4	4	3	4	4	1	2	7	7	7	7	7	7	7
5	5	5	4	4	5	5	5	5	5	5	5	5	5	5	3	4	4	4	5	5	5	4	3	4	5	5	5	5	5	4	3	5	3	3	5	4	4	2	4	4	1	2	7	7	7	7	7	7	7
4	2	3	4	4	3	2	3	4	5	4	4	4	4	4	3	5	4	4	5	6	6	4	4	5	5	4	5	4	5	3	3	5	4	5	3	3	4	3	3	4	2	5	6	5	6	4	5	3	4
5	4	5	3	3	4	5	5	5	5	5	5	5	5	5	5	5	5	5	5	5	4	3	6	5	5	5	5	5	5	5	5	5	5	5	5	4	4	3	4	4	1	3	6	5	7	6	7	6	5
3	2	2	2	2	4	3	5	4	5	5	5	5	5	2	5	3	2	3	5	2	3	1	1	2	2	2	1	3	4	1	2	1	3	1	1	2	3	3	4	2	1	3	4	6	6	4	5	8	6
4	4	4	4	2	3	4	6	4	4	4	4	4	5	5	3	5	4	4	5	5	5	4	6	5	6	2	4	5	5	5	5	5	4	6	4	4	4	3	3	4	1	2	6	7	6	5	6	7	7
2	2	2	2	2	2	2	2	3	3	6	4	3	3	3	2	2	2	2	2	2	2	6	6	6	2	2	2	5	4	2	2	4	1	1	4	3	3	3	3	3	1	3	6	6	6	6	6	8	6
4	5	4	3		4	4	4	4	4	4	3	4	4	4	4	4	4	6	3	3	3	4	4	4	5	5	4	4	3	5	5	5	5	4	3	3	4	2	3	3	1	3	6	5	6	6	6	6	6
5	4	3	4	4	3	3	3	5	4	4	5	6	6	6	6	5	3	5	5	6	3	3	6	4	4	6	4	3	4	3	4	4	6	5	3	3	4				1	2	6	6	6	6	6	6	6
3	3	3	2	4	3	2	2	3	3	3	2	2	2	3	6	3	3	2	3	2	3	6	6	3	2	3	2	4	3	4	3	4	3	4	2	3	3	2	3	2	2	2	5	3	5	5	5	5	5
5	4	5	5	4	4	4	5	5	5	5	5	4	4	3	4	4	4	5	5	4	6	5	6	5	5	4	5	4	4	5	5	5	5	6	4	4	5	4	4	4	2	5	7	7	7	6	7	7	6
4	3	4	3	3	5	5	3	3	4	4	4	3	4	4	6	2	2	2	3	6	6	3	6	5	5	4	4	5	3	3	2	5	6	6	5	4	3	3	4	4	2	4	5	6	6	5	5	4	5
5	4	4	5	5	4	4	5	3	3	3	4	4	4	4	4	4	3	4	5	6	6	5	6	5	4	5	5	4	3	4	4	5	4	6	2	4	4	4	3	4	2	3	6	6	7	5	5	6	5
5	5	5	5	5	5	5	5	5	5	5	5	5	5	5	5	5	5	5	5	5	5	5	5	5	5	5	5	5	5	5	5	5	5	5	5	4	4	4	4	4	5	5	7	7	7	7	7	7	7
4	4	5	5	5	4	5	5	4	5	5	4	5	5	4	6	4	4	4	4	6	4	4	4	4	5	5	4	5	5	5	5	5	6	5	5	4	4	3	3	3	4	4	6	7	6	6	6	6	7
4	4	4	4	4	4	4	4	4	4	4	4	4	4	4	4	4	4	4	4	3	4	4	4	4	3	3	4	4	4	4	4	4	4	4	4	3	3	3	3	3	1	2	5	5	5	5	5	5	5
4	5	4	3	3	5	4	5	4	5	5	4	5	5	6	4	5	3	4	5	3	5	5	4	5	3	3	3	5	4	4	3	5	5	6	3	3	4	3	4	4	5	5	6	5	6	4	3	8	7
3	2	3	3	2	3	3	6	3	3	6	2	3	6	6	6	3	3	3	3	2	6	3	6	3	2	6	2	2	3	3	2	2	2	6	3	3	3	2	5	2	1	2	5	6	6	6	5	6	6
5	5	5	5	5	5	6	5	4	5	4	5	5	6	6	6	5	5	4	5	6	6	5	6	4	5	5	5	4	5	5	5	5	5	6	5	4	4	4	4	4	3	2	6	6	7	6	7	6	6
6	3	3	6	3	3	3	6	3	4	2	4	5	4	4	6	5	3	5	5	6	6	6	2	6	3	3	4	3	3	4	4	4	3	3	4	3	4	2	3	3	2	3	4	5	5	4	4	6	5
3	2	3	2	2	3	3	3	4	3	3	2	4	4	4	2	3	2	3	3	3	3	2	2	2	3	3	3	3	2	2	2	3	2	1	2	2	2	2	2	2	1	3	5	5	6	6	5	5	5
4	3	3	3	4	3	4	5	4	5	4	4	4	5	4	3	5	3	4	5	3	4	3	4	4	4	5	4	4	4	4	3	5	3	3	4	3	4	3	4	4	1	3	5	6	7	6	6	5	6
5	4	4	4	5	5	5	4	5	5	5	4	5	5	5	4	5	5	4	5	5	5	4	6	5	5	5	3	5	5	4	4	4	4	5	5	3	3	4	4	3	4	5	6	7	6	7	7	7	7
5	4	5	5	4	4	5	5	4	5	5	4	5	5	4	5	5	5	5	5	6	6	5	6	4	5	4	4	5	5	5	5	5	5	4	5	4	4	4	4	4	1	3	6	6	6	6	5	4	6
5	5	4	3	5	4	3	3	4	4	4	4	5	5	5	3	4	4	4	5	4	5	3	4	4	3	2	4	4	4	3	3	5	5	5	5	3	4	2	3	3	1	2	6	7	7	6	6	5	5
2	3	3	3	2	3	3	2	3	3	4	2	3	2	1	1	3	3	3	1	1	2	1	1	2	4	4	4	1	3	4	3	5	1	6	5	3	3	1	1	2	1	2	7	7	7	6	6	5	6
5	5	5	5	5	5	5	5	5	5	5	5	5	5	5	5	5	5	5	5	5	5	5	5	5	5	5	5	5	5	5	5	5	5	5	5	4	4	4	4	4	4	5	7	7	7	7	7	7	7
5	5	4	5	5	4	5	5	5	4	5	5	5	5	3	5	5	6	5	5	4	5	5	5	5	4	5	5	5	5	5	4	4	5	5	5	4	3	4	4	4	1	2	6	7	6	5	6	6	6
3	3	3	3	3	3	3	3	3	4	4	3	5	3	3	3	4	4	3	2	2	2	2	2	4	4	4	3	4	3	4	3	3	3	3	3	2	4	2	2	2	1	2	6	5	6	5	5	5	5
4	4	5	4	4	4	4	5	5	5	5	5	4	5	4	5	4	4	5	5	4	5	4	4	5	5	5	4	5	4	4	4	5	4	5	5	4	4	4	4	4	1	4	6	6	7	6	6	6	6
4	5	5	4	4	5	5	5	5	5	5	5	5	5	5	5	5	5	5	5	5	5	4	4	5	5	4	5	5	4	5	5	5	5	4	5	4	4	4	4	4	1	2	6	7	7	6	6	7	6
5	5	5	5	4	5	6	5	5	6	5	5	5	5	5	4	4	6	5	5	5	5	6	6	5	4	5	5	5	5	5	4	5	5	6	5	4	4	3	3	4	1	3	6	6	6	5	5	5	5
4	3	5	3	3	5	3	5	5	5	5	5	5	5	5	2	4	4	5	5	5	5	2	2	6	4	2	5	5	5	4	5	5	5	3	5	4	4	4	4	4	4	5	7	7	7	7	7	7	7
5	4	4	4	5	5	5	4	4	5	4	5	4	5	5	4	5	4	5	5	4	4	4	4	4	4	4	4	4	5	4	4	4	3	4	4	4	4	4	4	4	2	3	7	6	6	6	6	8	6
1	3	3	3	3	4	3	3	2	4	5	1	1	2	2	3	4	3	5	5	2	3	1	1	2	3	6	2	2	3	3	2	2	2	3	3	2	2	2	2	2	1	3	7	7	7	7	6	6	6
4	3	3	3	3	4	5	3	4	3	4	4	3	4	4	2	2	2	2	2	2	3	3	6	5	3	4	4	4	4	3	4	3	3	2	3	3	3	3	4	3	2	3	5	5	6	4	5	4	4
4	4	5	5	4	5	3	3	4	5	4	4	6	4	5	4	4	4	4	5	4	4	4	6	5	4	3	5	1	2	1	1	1	1	1	1	2	2	2	5	1	1	1
4	4	4	6	4	4	6	6	4	4	4	4	4	4	6	6	4	6	4	6	6	6	6	6	4	4	4	4	4	3	4	3	5	5	6	3	4	4	2	2	2	1	2	5	5	5	5	5	5	5
4	4	4	5	6	5	5	5	5	5	5	5	5	5	5	6	5	5	5	5	3	5	6	6	6	5	5	5	4	4	5	5	5	4	4	4	4	4	4	4	4	1	5	6	6	6	5	5	6	6
3	3	3	4	3	5	6	4	5	5	4	5	4	5	6	6	5	5	4	6	6	4	4	4	5	6	2	3	5	5	4	3	5	4	2	4	4	2	4	4	3	4	5	6	7	6	4	5	6	6
5	5	5	5	5	3	5	5	5	5	5	5	5	4	5	3	5	5	6	6	6	5		6	5	2	5	5	5	5	5	5	5	5	5	5	4	4	4	2	4	3	5	7	5	7	7	7	7	7
4	3	3	2	4	3	4	2	4	4	4	4	4	4	3	3	3	2	3	5	4	1	2	2	4	3	3	4	2	3	3	4	3	1	4	4	3	3	2	2	3	1	2	2	3	5	5	4	6	3
4	4	5	5	4	4	5	5	5	4	5	5	4	5	4	5	5	5	4	4	6	6	6	6	4	3	3	4	4	3	5	5	4	2	6	3	4	3	3	4	3	1	3	5	6	6	5	5	7	6
5	5	4	4	4	4	4	3	5	5	5	5	5	5	5	3	5	5	5	5	1	4	3	2	5	5	4	4	5	5	5	5	5	5	5	5	4	3	3	4	4	2	4	5	6	6	5	5	6	4
5	5	4	4	4	4	4	4	4	4	4	5	4	4	4	3	5	4	4	5	4	4	5	3	5	4	5	3	3	3	3	4	3	2	3	3	4	4	4	4	2	5	5	7	7	7	7	7	7	7
3	3	4	4	4	3	4	5	3	4	3	4	3	4	5	4	4	4	4	4	3	4	6	6	5	4	4	3	4	4	1	1	5	2	4	4	3	3	3	3	4	1	2	7	6	7	7	6	6	6
5	4	4	4	4	4	3	4	4	5	5	5	5	5	5	4	5	4	5	5	5	5	5	4	5	5	5	5	5	5	5	4	5	4	4	4	4	4	3	4	4	3	2	5	5	6	7	6	6	6
5	4	4	5	4	4	5	5	5	5	5	5	5	4	5	3	5	4	5	5	6	5	3	5	5	5	3	5	4	4	4	3	4	4	3	3	3	4	3	4	3	2	3	6	6	6	6	6	6	7
5	5	4	5	4	5	5	5	4	5	5	4	4	4	4	5	5	4	5	5	6	5	5	4	4	5	5	5	4	4	5	5	4	4	5	5	4	3	4	4	4	1	4	7	7	6	6	7	7	7
5	5	5	5	5	5	5	5	5	5	5	5	5	5	5	5	5	5	5	5	5	5	5	5	5	5	5	5	5	5	5	5	5	5	5	5	4	4	4	4	4	3	5	7	7	7	7	7	7	7
4	4	5	4	4	4	6	6	4	6	6	4	4	4	4	6	5	4	4	6	6	6	5	6	2	4	2	4	6	6	5	5	5	5	6	6	4	4	4	3	4	2	5	6	6	7	6	5	8	6
5	2	3	6	5	3	2	2	4	4	4	4	5	5	5	5	4	4	4	3	2	3	4	5	4	4	4	5	5	5	3	4	5	4	2	3	4	4	3	4	4	1	2	6	7	6	5	5	8	6
4	4	3	4	4	4	4	4	5	5	5	4	3	4	4	5	5	4	5	5	4	4	3	4	4	4	4	4	4	4	4	5	5	5	5	5	4	4	3	4	4	1	3	7	7	7	7	7	4	7
6	4	4	4	5	5	6	4	4	4	5	4	4	5	5	6	5	4	4	4	5	4	6	6	4	4	4	4	4	4	4	5	5	5	5	5	4	4	3	4	4	4	4	6	6	6	4	6	6	6
5	4	4	4	4	4	5	5	5	4	4	3	3	5	4	4	4	3	4	4	3	4	4	6	5	4	5	4	5	5	5	5	4	4	4	5	3	3	3	3	3	3	2	6	6	6	5	6	6	5
[truncated: 30 more columns]
